# Supplementary material for: Cancer-associated noncoding mutations affect RNA G-quadruplex-mediated regulation of gene expression
Source: Sci Rep. 2017 Apr 6;7:708. doi: 10.1038/s41598-017-00739-y (PMC5429658; doi:10.1038/s41598-017-00739-y)
Supplement: Supplementary file 1 — Supplementary Dataset 1 [file 41598_2017_739_MOESM1_ESM.xls]

## Sheet: Sheet1
Patient's ID in the databases	Database	Wild type nucleotide	Mutation	Mutation coordinate	Cancer	G-quadruplex coordinates	Associated gene
DO49532	ICGC	A	C	chr7:143892731	AML	chr7:143892718-143892755	ARHGEF35
PD3989a	Alexandrov et al	C	T	chr15:50647428	Breast	chr15:50647409-50647435	GABPB1
PD5935a	Alexandrov et al	G	C	chr10:115613904	Breast	chr10:115613881-115613910	DCLRE1A
PD5935a	Alexandrov et al	T	G	chr11:66025281	Breast	chr11:66025277-66025301	KLC2
PD5956a	Alexandrov et al	T	G	chr1:236687199	Breast	chr1:236687183-236687203	LGALS8
PD7216a	Alexandrov et al	G	C	chr15:89089844	Breast	chr15:89089832-89089859	DET1
PD7217a	Alexandrov et al	T	G	chr1:161129400	Breast	chr1:161129373-161129409	USP21
PD7217a	Alexandrov et al	A	C	chr2:86116065	Breast	chr2:86116058-86116087	ST3GAL5
PD7321a	Alexandrov et al	C	G	chr17:73511632	Breast	chr17:73511615-73511638	CASKIN2
PD7409a	Alexandrov et al	G	C	chr4:140375020	Breast	chr4:140374994-140375020	RAB33B
TCGA-A6-6781_strelka	TCGA	G	A	chr12:62586004	Colon	chr12:62585997-62586021	FAM19A2
TCGA-A6-6781_strelka	TCGA	A	G	chr16:29985210	Colon	chr16:29985203-29985230	TAOK2
TCGA-AA-A01R_strelka	TCGA	C	T	chr3:35722587	Colon	chr3:35722579-35722604	ARPP21
TCGA-AD-A5EJ_strelka	TCGA	G	A	chr5:31193954	Colon	chr5:31193949-31193974	CDH6
TCGA-AD-A5EJ_strelka	TCGA	G	A	chr16:2521572	Colon	chr16:2521565-2521590	NTN3
TCGA-CA-6718_strelka	TCGA	G	T	chr19:10420224	Colon	chr19:10420193-10420230	ZGLP1
TCGA-D5-6540_strelka	TCGA	G	T	chr3:50360243	Colon	chr3:50360205-50360246	HYAL2
TCGA-QG-A5Z2_strelka	TCGA	G	A	chr17:31255126	Colon	chr17:31255101-31255132	TMEM98
TCGA-A6-3807_2_strelka	TCGA	G	A	chrX:73524065	Colon	chrX:73524038-73524072	ZCCHC13
TCGA-A6-6781_strelka	TCGA	G	A	chr12:62586004	Colon	chr12:62585997-62586021	FAM19A2
TCGA-AA-3516_2_strelka	TCGA	G	T	chr1:47902692	Colon	chr1:47902663-47902692	FOXD2
DO10852	ICGC	G	A	chr4:140375179	Esophageal	chr4:140375177-140375195	RAB33B
DO44808	ICGC	T	C	chr10:124768449	Liver	chr10:124768428-124768459	ACADSB
DO44740	ICGC	C	T	chr14:93799587	Liver	chr14:93799581-93799606	UNC79
DO44740	ICGC	A	C	chr1:52344414	Liver	chr1:52344402-52344425	NRD1
DO44744	ICGC	A	C	chr1:52344414	Liver	chr1:52344402-52344425	NRD1
DO44740	ICGC	G	A	chr16:2260935	Liver	chr16:2260913-2260943	BRICD5
DO44832	ICGC	A	T	chr16:28875204	Liver	chr16:28875191-28875213	SH2B1
DO44808	ICGC	G	C	chr3:238566	Liver	chr3:238555-238572	CHL1
DO45083	ICGC	G	A	chr10:103454539	Liver	chr10:103454535-103454563	FBXW4
DO45089	ICGC	A	C	chr10:106014608	Liver	chr10:106014597-106014618	GSTO1
DO45087	ICGC	G	A	chr17:40834722	Liver	chr17:40834712-40834728	CNTNAP1
DO45055	ICGC	G	A	chr21:22370775	Liver	chr21:22370747-22370775	NCAM2
DO45065	ICGC	G	C	chr22:50585539	Liver	chr22:50585508-50585541	MOV10LA
DO45061	ICGC	G	A	chr4:174450487	Liver	chr4:174450482-174450509	HAND2
DO23525	ICGC	A	G	chr11:64851714	Liver	chr11:64851710-64851740	ZFPL1
DO45299	ICGC	G	A	chr2:95538888	Liver	chr2:95538876-95538901	TEKT4
DO45299	ICGC	G	A	chr3:133465143	Liver	chr3:133465117-133465143	TF
DO45199	ICGC	G	T	chr5:67584330	Liver	chr5:67584317-67584339	PIK3R1
DO23534	ICGC	C	T	chr8:28347804	Liver	chr8:28347781-28347804	FBXO16
LUAD-5V8LT	Alexandrov et al	C	A	chr14:75422437	Lung	chr14:75422398-75422437	PGF
LUAD-5V8LT	Alexandrov et al	G	T	chr2:61404803	Lung	chr2:61404778-61404859	AHSA2
LUAD-5V8LT	Alexandrov et al	C	A	chr3:42845880	Lung	chr3:42845862-42845895	HIGD1A
LUAD-5V8LT	Alexandrov et al	C	A	chr4:75719847	Lung	chr4:75719831-75719866	BTC
LUAD-5V8LT	Alexandrov et al	G	T	chr6:53659864	Lung	chr6:53659844-53659872	LRRC1
LUAD-AEIUF	Alexandrov et al	G	T	chr17:79679372	Lung	chr17:79679358-79679382	SLC25A10
LUAD-AEIUF	Alexandrov et al	C	A	chr8:143858690	Lung	chr8:143858665-143858699	LYNX1
LUAD-E00934	Alexandrov et al	C	G	chr19:12833027	Lung	chr19:12833011-12833046	TNPO2
LUAD-E00934	Alexandrov et al	C	T	chr19:45873700	Lung	chr19:45873671-45873726	ERCC2
LUAD-E00934	Alexandrov et al	G	C	chr19:56652557	Lung	chr19:56652545-56652580	ZNF444
LUAD-E01014	Alexandrov et al	C	T	chr14:38064278	Lung	chr14:38064277-38064308	FOXA1
LUAD-E01014	Alexandrov et al	G	T	chr19:8408126	Lung	chr19:8408120-8408146	KANK3
LUAD-E01317	Alexandrov et al	G	A	chr1:107682699	Lung	chr1:107682674-107682702	NTNG1
LUAD-QY22Z	Alexandrov et al	C	A	chr17:53499298	Lung	chr17:53499271-53499307	MMD
LUAD-QY22Z	Alexandrov et al	G	T	chrX:12156696	Lung	chrX:12156673-12156698	FRMPD4
LUAD-S00488	Alexandrov et al	G	T	chr17:79849828	Lung	chr17:79849826-79849881	ANAPC11
LUAD-S00488	Alexandrov et al	G	T	chr5:180650899	Lung	chr5:180650895-180650930	TRIM41
TCGA-DA-A3F8	TCGA	G	A	chr5:180650909	Melanoma	chr5:180650895-180650930	TRIM41
LUAD-S01302	Alexandrov et al	G	T	chr3:52489563	Lung	chr3:52489556-52489592	NISCH
LUAD-S01302	Alexandrov et al	C	A	chr8:144911228	Lung	chr8:144911208-144911229	PUF60
LUAD-S01302	Alexandrov et al	C	A	chr9:134406624	Lung	chr9:134406588-134406628	UCK1
LUAD-S01356	Alexandrov et al	G	T	chr2:79740117	Lung	chr2:79740104-79740126	CTNNA2
LUAD-S01356	Alexandrov et al	A	C	chr5:157002814	Lung	chr5:157002787-157002829	ADAM19
LUAD-S01381	Alexandrov et al	A	C	chr15:90455899	Lung	chr15:90455872-90455910	ARPIN
LUAD-S01404	Alexandrov et al	G	T	chr1:12227123	Lung	chr1:12227091-12227126	TNFRSF1B
LUAD-S01404	Alexandrov et al	A	C	chr1:205782071	Lung	chr1:205782050-205782076	SCL41A1
LUAD-S01404	Alexandrov et al	A	G	chr21:34775413	Lung	chr21:34775399-34775465	IFNGR2
DO44808	ICGC	T	C	chr21:34775444	Liver	chr21:34775399-34775465	IFNGR2
LUAD-S01405	Alexandrov et al	G	A	chr1:15833612	Lung	chr1:15833585-15833617	CASP9
LUAD-S01405	Alexandrov et al	A	C	chr12:100378070	Lung	chr12:100378065-100378086	ANKS1B
LUAD-S01405	Alexandrov et al	A	G	chr17:55333994	Lung	chr17:55333979-55334009	MSI2
LUAD-S01405	Alexandrov et al	T	G	chr20:58179659	Lung	chr20:58179644-58179674	PHACTR3
DO32904	ICGC	T	G	chr20:58179659	Pancreatic	chr20:58179644-58179674	PHACTR3
DO46372	ICGC	T	G	chr20:58179664	Ovarian	chr20:58179644-58179674	PHACTR3
LUAD-S01405	Alexandrov et al	G	C	chr22:28197074	Lung	chr22:28197063-28197103	MN1
LUAD-S01405	Alexandrov et al	T	G	chr2:73144960	Lung	chr2:73144943-73144976	EMX1
DO46478	ICGC	G	T	chr2:73144672	Ovarian	chr2:73144667-73144715	EMX1
LUAD-S01467	Alexandrov et al	G	C	chr12:64173611	Lung	chr12:64173582-64173616	TMEM5
DO27813	ICGC	C	T	chr3:141944386	Malignant Lymphoma	chr3:141944369-141944399	GK5
DO27837	ICGC	G	A	chr18:60985947	Malignant Lymphoma	chr18:60985941-60985966	BCL2
DO27801	ICGC	C	T	chr18:60985950	Malignant Lymphoma	chr18:60985941-60985966	BCL2
DO27851	ICGC	G	C	chr22:23230078	Malignant Lymphoma	chr22:23230069-23230090	IGLL5
DO27855	ICGC	G	A	chr22:23230078	Malignant Lymphoma	chr22:23230069-23230090	IGLL5
DO27853	ICGC	G	A	chr6:44224963	Malignant Lymphoma	chr6:44224942-44224969	SCL35B2
DO27827	ICGC	C	T	chr7:56119187	Malignant Lymphoma	chr7:56119175-56119196	PSPH
TCGA-D3-A1Q5	TCGA	C	T	chr1:19812083	Melanoma	chr1:19812082-19812114	CAPZB
TCGA-DA-A1HW	TCGA	G	A	chr19:13906368	Melanoma	chr19:13906361-13906385	ZSWIM4
TCGA-DA-A1I0	TCGA	G	A	chr7:140714752	Melanoma	chr7:140714729-140714767	MRPS33
TCGA-DA-A1I2	TCGA	T	G	chr5:133707229	Melanoma	chr5:133707222-133707245	UBE2B
TCGA-DA-A1IC	TCGA	C	T	chr1:201081523	Melanoma	chr1:201081516-201081542	CACNA1S
TCGA-DA-A1IC	TCGA	G	C	chr3:191046984	Melanoma	chr3:191046966-191046989	CCDC50
TCGA-DA-A3F3	TCGA	G	A	chr3:45730840	Melanoma	chr3:45730826-45730846	SACM1L
TCGA-GN-A26C	TCGA	G	A	chr3:45730833	Melanoma	chr3:45730826-45730846	SACM1L
TCGA-DA-A3F3	TCGA	G	A	chr3:45730839	Melanoma	chr3:45730826-45730846	SACM1L
TCGA-DA-A3F3	TCGA	G	A	chr5:138089086	Melanoma	chr5:138089084-138089102	CTNNA1
TCGA-DA-A3F3	TCGA	C	T	chr9:130890729	Melanoma	chr9:130890710-130890736	PTGES2
TCGA-DA-A3F5	TCGA	G	A	chr2:98962896	Melanoma	chr2:98962889-98962911	CNGA3
TCGA-DA-A3F5	TCGA	C	A	chr16:79633971	Melanoma	chr16:79633969-79634015	MAF
TCGA-DA-A3F8	TCGA	C	T	chr4:174451018	Melanoma	chr4:174450997-174451036	HAND2
TCGA-DA-A3F8	TCGA	G	A	chr7:86273965	Melanoma	chr7:86273959-86273981	GRM3
TCGA-DA-A3F8	TCGA	G	A	chr7:127233863	Melanoma	chr7:127233858-127233874	FSCN3
TCGA-DA-A3F8	TCGA	G	A	chr7:140714752	Melanoma	chr7:140714729-140714767	MRPS33
TCGA-DA-A3F8	TCGA	G	A	chr8:22022672	Melanoma	chr8:22022652-22022673	BMP1
TCGA-DA-A3F8	TCGA	G	A	chr16:20911786	Melanoma	chr16:20911775-20911802	LYRM1
TCGA-DA-A3F8	TCGA	C	T	chr22:50689745	Melanoma	chr22:50689725-50689746	HDAC10
TCGA-DA-A3F8	TCGA	G	A	chrX:77359685	Melanoma	chrX:77359678-77359711	PGK1
TCGA-EB-A24D	TCGA	G	A	chr20:43595130	Melanoma	chr20:43595129-43595149	STK4
TCGA-EE-A29B	TCGA	G	A	chr7:99102730	Melanoma	chr7:99102719-99102739	ZKSCAN5
TCGA-EE-A2A0	TCGA	C	T	chr2:75937669	Melanoma	chr2:75937654-75937675	GCFC2
TCGA-EE-A2GN	TCGA	G	A	chr6:32936584	Melanoma	chr6:32936580-32936612	BRD2
TCGA-EE-A2GN	TCGA	G	A	chr6:32936585	Melanoma	chr6:32936580-32936612	BRD2
TCGA-EE-A2GN	TCGA	G	A	chr8:124194467	Melanoma	chr8:124194451-124194476	FAM83A
TCGA-EE-A2GN	TCGA	C	T	chr17:36955814	Melanoma	chr17:36955798-36955826	PIP4K2B
TCGA-EE-A2GT	TCGA	C	T	chr12:6960457	Melanoma	chr12:6960456-6960481	CDCA3
TCGA-EE-A2M5	TCGA	C	T	chr1:153538141	Melanoma	chr1:153538139-153538171	S100A2
TCGA-EE-A2M5	TCGA	C	T	chr3:122746342	Melanoma	chr3:122746332-122746359	SEMA5B
TCGA-EE-A2M5	TCGA	C	T	chr3:139396874	Melanoma	chr3:139396866-139396885	NMNAT3
TCGA-EE-A2M5	TCGA	C	T	chr5:79950734	Melanoma	chr5:79950732-79950766	DHFR
TCGA-EE-A2M5	TCGA	C	T	chr12:111126954	Melanoma	chr12:111126942-111126960	HVCN1
TCGA-EE-A2M5	TCGA	G	A	chr14:77787299	Melanoma	chr14:77787260-77787299	GSTZ1
TCGA-EE-A2M5	TCGA	G	A	chr22:50354330	Melanoma	chr22:50354320-50354345	PIM3
TCGA-EE-A2MI	TCGA	C	T	chr1:1371027	Melanoma	chr1:1371013-1371038	VWA1
TCGA-EE-A2MI	TCGA	C	T	chr1:1371028	Melanoma	chr1:1371013-1371038	VWA1
TCGA-EE-A2MI	TCGA	G	A	chr1:90286711	Melanoma	chr1:90286704-90286733	LRRC8D
TCGA-EE-A2MI	TCGA	G	A	chr3:16646126	Melanoma	chr3:16646118-16646141	DAZL
TCGA-EE-A2MI	TCGA	C	T	chr9:111696529	Melanoma	chr9:111696526-111696559	IKBKAP
TCGA-EE-A3J5	TCGA	G	A	chr2:79386732	Melanoma	chr2:79386711-79386739	REG3A
TCGA-EE-A3J5	TCGA	A	T	chr6:32942256	Melanoma	chr6:32942245-32942277	BRD2
TCGA-EE-A3J5	TCGA	C	T	chr7:140714739	Melanoma	chr7:140714729-140714767	MRPS33
TCGA-EE-A3J5	TCGA	C	T	chr7:140714740	Melanoma	chr7:140714729-140714767	MRPS33
TCGA-GN-A266	TCGA	G	A	chr7:140714752	Melanoma	chr7:140714729-140714767	MRPS33
TCGA-EE-A3J5	TCGA	G	A	chr7:140714753	Melanoma	chr7:140714729-140714767	MRPS33
TCGA-EE-A3J5	TCGA	G	A	chr11:64949382	Melanoma	chr11:64949351-64949392	CAPN1
TCGA-EE-A3J5	TCGA	G	A	chr19:4279202	Melanoma	chr19:4279199-4279230	SHC
TCGA-EE-A3JI	TCGA	C	T	chr2:148778353	Melanoma	chr2:148778336-148778359	ORC4
TCGA-EE-A3JI	TCGA	G	A	chr10:124768432	Melanoma	chr10:124768428-124768459	ACADSB
TCGA-EE-A3JI	TCGA	C	T	chr15:75249203	Melanoma	chr15:75249169-75249210	RPP25
TCGA-ER-A19D	TCGA	C	T	chr2:242447944	Melanoma	chr2:242447935-242447961	STK25
TCGA-ER-A19E	TCGA	C	A	chr8:136470043	Melanoma	chr8:136470025-136470056	KHDRBS3
TCGA-ER-A19E	TCGA	C	T	chr11:61560184	Melanoma	chr11:61560163-61560192	FEN1
TCGA-ER-A19E	TCGA	G	A	chr11:62380272	Melanoma	chr11:62380249-62380281	ROM1
TCGA-ER-A19E	TCGA	C	T	chr15:86338177	Melanoma	chr15:86338164-86338184	KLHL25
TCGA-ER-A19E	TCGA	G	T	chr16:50776080	Melanoma	chr16:50776045-50776108	CYLD
TCGA-ER-A19E	TCGA	T	A	chrX:133930966	Melanoma	chrX:133930945-133930981	FAM122B
TCGA-FS-A1ZD	TCGA	G	A	chr3:183903939	Melanoma	chr3:183903924-183903945	ABCF3
TCGA-FS-A1ZD	TCGA	G	A	chr8:27348604	Melanoma	chr8:27348589-27348653	EPHX2
TCGA-FS-A1ZD	TCGA	G	A	chr10:31608106	Melanoma	chr10:31608100-31608124	ZEB1
TCGA-FS-A1ZK	TCGA	G	A	chr1:160340473	Melanoma	chr1:160340471-160340489	NHLH1
TCGA-FS-A1ZK	TCGA	C	T	chr5:95297622	Melanoma	chr5:95297590-95297623	ELL2
TCGA-FS-A1ZK	TCGA	C	T	chr5:125930959	Melanoma	chr5:125930944-125930969	ALDH7A1
TCGA-FS-A1ZK	TCGA	C	T	chr5:176738946	Melanoma	chr5:176738934-176738962	MXD3
TCGA-FS-A1ZK	TCGA	G	A	chr8:144329088	Melanoma	chr8:144329087-144329107	ZFP41
TCGA-FS-A1ZK	TCGA	C	T	chr12:48744585	Melanoma	chr12:48744583-48744607	ZNF641
TCGA-FS-A1ZK	TCGA	C	T	chr12:48744586	Melanoma	chr12:48744583-48744607	ZNF641
TCGA-FS-A1ZU	TCGA	T	C	chr11:9685702	Melanoma	chr11:9685679-9685718	SWAP70
TCGA-FS-A1ZU	TCGA	C	T	chr19:49944699	Melanoma	chr19:49944660-49944701	SLC17A7
TCGA-GN-A262	TCGA	G	A	chr10:50822220	Melanoma	chr10:50822214-50822241	CHAT
TCGA-GN-A262	TCGA	C	A	chr20:48729710	Melanoma	chr20:48729692-48729729	UBE2V1
TCGA-GN-A266	TCGA	T	G	chr1:110453297	Melanoma	chr1:110453293-110453316	CSF1
TCGA-GN-A266	TCGA	C	T	chr4:89079865	Melanoma	chr4:89079858-89079899	ABCG2
TCGA-GN-A266	TCGA	G	A	chr5:31799281	Melanoma	chr5:31799270-31799301	PDZD2
TCGA-GN-A266	TCGA	G	A	chr5:95997941	Melanoma	chr5:95997925-95997959	CAST
TCGA-GN-A266	TCGA	C	T	chr17:26684589	Melanoma	chr17:26684564-26684596	POLDIP2
TCGA-GN-A266	TCGA	C	T	chr19:14049176	Melanoma	chr19:14049161-14049180	PODNL1
TCGA-GN-A26C	TCGA	G	A	chr2:47630249	Melanoma	chr2:47630244-47630268	MSH2
TCGA-GN-A26C	TCGA	C	T	chr3:138665887	Melanoma	chr3:138665881-138665907	FOXL2
TCGA-GN-A26C	TCGA	C	T	chr5:134914827	Melanoma	chr5:134914809-134914833	CXCL14
TCGA-GN-A26C	TCGA	C	T	chr5:134914828	Melanoma	chr5:134914809-134914833	CXCL14
TCGA-GN-A26C	TCGA	C	T	chr17:78194181	Melanoma	chr17:78194164-78194195	SGSH
TCGA-GN-A26C	TCGA	G	A	chr20:61584130	Melanoma	chr20:61584108-61584130	SLC17A9
DO46478	ICGC	C	A	chr10:27529738	Ovarian	chr10:27529737-27529758	ACBD5
DO46428	ICGC	G	T	chr11:102217970	Ovarian	chr11:102217969-102217997	BIRC2
DO46342	ICGC	T	G	chr1:1260171	Ovarian	chr1:1260142-1260185	CPTP
DO46392	ICGC	G	T	chr11:75273136	Ovarian	chr11:75273133-75273154	SERPINH1
DO46593	ICGC	A	C	chr1:197744471	Ovarian	chr1:197744447-197744479	DENND1B
DO46420	ICGC	T	A	chr12:111180656	Ovarian	chr12:111180636-111180659	PPP1CC
DO46404	ICGC	C	T	chr1:234350097	Ovarian	chr1:234350089-234350120	SLC35F3
DO46493	ICGC	T	G	chr1:53527802	Ovarian	chr1:53527793-53527825	PODN
DO46374	ICGC	G	C	chr16:718179	Ovarian	chr16:718157-718179	ROHT2
DO46374	ICGC	C	T	chr17:43861734	Ovarian	chr17:43861730-43861761	CRHR1
DO46542	ICGC	G	A	chr17:49337252	Ovarian	chr17:49337247-49337273	MBTD1
DO46443	ICGC	C	A	chr17:76356022	Ovarian	chr17:76355987-76356022	SOCS3
DO46342	ICGC	G	T	chr19:34663401	Ovarian	chr19:34663386-34663407	LSM14A
DO46376	ICGC	G	C	chr19:39108620	Ovarian	chr19:39108603-39108630	MAP4K1
DO46376	ICGC	A	C	chr19:45873690	Ovarian	chr19:45873671-45873726	ERCC2
DO46329	ICGC	A	C	chr19:47164380	Ovarian	chr19:47164329-47164392	DACT3
DO46392	ICGC	G	C	chr19:917434	Ovarian	chr19:917420-917448	KISS1R
DO46372	ICGC	T	G	chr2:120770648	Ovarian	chr2:120770628-120770663	EPB41L5
DO46518	ICGC	C	A	chr2:160918948	Ovarian	chr2:160918939-160918974	PLA2R1
DO46372	ICGC	T	A	chr22:18121379	Ovarian	chr22:18121361-18121383	BCL2L13
DO46368	ICGC	A	G	chr2:79386731	Ovarian	chr2:79386711-79386739	REG3A
DO46443	ICGC	C	A	chr4:942174	Ovarian	chr4:942152-942180	TMEM175
DO46412	ICGC	C	A	chr5:131347313	Ovarian	chr5:131347260-131347324	ACSL6
DO34921	ICGC	C	G	chr5:131347287	Pancreatic	chr5:131347260-131347324	ACSL6
DO46392	ICGC	C	T	chr5:146257976	Ovarian	chr5:146257960-146257976	PPP2R2B
DO46402	ICGC	G	A	chr6:31671105	Ovarian	chr6:31671095-31671118	ABHD16A
DO46488	ICGC	C	T	chr6:44191406	Ovarian	chr6:44191387-44191421	SLC29A1
DO46380	ICGC	A	C	chr7:123389082	Ovarian	chr7:123389065-123389089	WASL
DO46412	ICGC	G	A	chr7:98476197	Ovarian	chr7:98476195-98476231	TRRAP
DO46523	ICGC	G	T	chr8:57906262	Ovarian	chr8:57906258-57906297	IMPAD1
DO46533	ICGC	G	A	chr9:103189757	Ovarian	chr9:103189710-103189759	MSANTD3
DO46493	ICGC	T	G	chr9:135458144	Ovarian	chr9:135458132-135458163	BARHL1
DO32878	ICGC	G	A	chr16:75272349	Pancreatic	chr16:75272338-75272383	BCAR1
DO32819	ICGC	C	A	chr17:79895187	Pancreatic	chr17:79895165-79895187	PYCR1
DO33336	ICGC	C	A	chr3:38207043	Pancreatic	chr3:38207038-38207073	OXSR1
DO33184	ICGC	G	A	chr3:85008640	Pancreatic	chr3:85008636-85008664	CADM2
DO34448	ICGC	T	A	chr4:159131541	Pancreatic	chr4:159131527-159131551	TMEM144
DO49161	ICGC	C	A	chr5:171615177	Pancreatic	chr5:171615159-171615186	STK10
DO32960	ICGC	C	T	chr5:177659065	Pancreatic	chr5:177659055-177659094	PHYKPL
DO49130	ICGC	G	A	chr6:10556396	Pancreatic	chr6:10556377-10556407	GCNT2
DO34120	ICGC	C	T	chr6:62996039	Pancreatic	chr6:62996033-62996058	KHDRBS2
DO34312	ICGC	G	A	chr9:139334039	Pancreatic	chr9:139334035-139334061	INPP5E
DO35442	ICGC	G	A	chr14:64971363	Pancreatic	chr14:64971352-64971376	ZBTB1
DO49472	ICGC	C	T	chr15:65809830	Pancreatic	chr15:65809826-65809852	DPP8
DO35587	ICGC	G	T	chr11:13299289	PediatricBrain	chr11:13299282-13299312	ARNTL
DO35588	ICGC	C	T	chr9:71789156	PediatricBrain	chr9:71789130-71789163	TJP2
DO46853	ICGC	C	T	chr5:148033950	Renal	chr5: 148033907-148033952	HTR4
